# Supplementary material for: Protein Dimerization via Tyr Residues: Highlight of a Slow Process with Co-Existence of Numerous Intermediates and Final Products
Source: Int J Mol Sci. 2022 Jan 21;23(3):1174. doi: 10.3390/ijms23031174 (PMC8835203; doi:10.3390/ijms23031174)
Supplement: Supplementary file 1 [file ijms-23-01174-s001.zip]

Archive with 1 entries (1 files):
- ijms-1537471-supplementary.pdf
